# Supplementary material for: Immersive Virtual Reality for Enabling Patient Experience and Enrollment in Oncology Clinical Trials: A Feasibility Study
Source: Cancers (Basel). 2025 Mar 29;17(7):1148. doi: 10.3390/cancers17071148 (PMC11988077; doi:10.3390/cancers17071148)
Supplement: Supplementary file 1 [file cancers-17-01148-s001.zip]

Archive with 3 entries (3 files):
- Video S1. Volumetric Computation of VR Avatar.mp4
- Video S2. Informed Consent Virtual Reality Experience Example.mp4
- Video S3. Interactive AI Experience Example.mp4
